# Supplementary material for: Identification and Characterization of PSEUDO-RESPONSE REGULATOR (PRR) 1a and 1b Genes by CRISPR/Cas9-Targeted Mutagenesis in Chinese Cabbage (Brassica rapa L.)
Source: Int J Mol Sci. 2022 Jun 23;23(13):6963. doi: 10.3390/ijms23136963 (PMC9266808; doi:10.3390/ijms23136963)
Supplement: Supplementary file 1 [file ijms-23-06963-s001.zip]

Archive with 3 entries (2 files):
- ijms-1728819-supplementary/
- ijms-1728819-supplementary/Revision-supplementary figures.pdf
- ijms-1728819-supplementary/Revision-supplementary table.pdf
